# Supplementary material for: Cellular and Immunological Analysis of 2D2/Th Hybrid Mice Prone to Experimental Autoimmune Encephalomyelitis in Comparison with 2D2 and Th Lines
Source: Int J Mol Sci. 2024 Sep 13;25(18):9900. doi: 10.3390/ijms25189900 (PMC11432411; doi:10.3390/ijms25189900)
Supplement: Supplementary file 1 [file ijms-25-09900-s001.zip]

Archive with 1 entries (1 files):
- ijms-3032397-supplementary.pdf
